# Supplementary material for: Caregiver Employees’ Mental Well-Being in Hong Kong
Source: Healthcare (Basel). 2024 May 14;12(10):1013. doi: 10.3390/healthcare12101013 (PMC11121220; doi:10.3390/healthcare12101013)
Supplement: Supplementary file 1 [file healthcare-12-01013-s001.zip]

Archive with 3 entries (3 files):
- Supplementary Figures.pdf
- Supplementary Material S1 Study Questionnaire.pdf
- Supplementary Tables .pdf
